# Supplementary material for: The relationship between mitochondrial DNA haplotype and the reproductive capacity of domestic pigs (Sus scrofa domesticus)
Source: BMC Genet. 2016 May 18;17:67. doi: 10.1186/s12863-016-0375-4 (PMC4870755; doi:10.1186/s12863-016-0375-4)
Supplement: Additional file 6: — Frequencies of mtDNA variants for all 33 samples sequenced by Next Generation Sequencing. (XLSX 140 kb) [file 12863_2016_375_MOESM6_ESM.xlsx]

## Sheet: mtDNA haplotype variants
Reference Position	Type	Allele	Overlapping annotations	Coding region change	Amino acid change	A1	A2	A3	A4	A5	B1	B2	B3	B4	B5	B6	B7	C1	C2	C3	C4	D1	D2	D3	D4	D5	D oocyte 1	D oocyte 2	D oocyte 3	D oocyte 4	D oocyte 5	D oocyte 6	E1	E2	E3	E4	E5	E6
133	Deletion	-	rRNA: rRNA, Gene: 12S rRNA				7.33975										7.17897
167	Deletion	-	rRNA: rRNA, Gene: 12S rRNA			3.7272					3.93457		3.68098			3.65854																	5.30175	5.38807		5.22042		5.77705
250	Deletion	-	rRNA: rRNA, Gene: 12S rRNA																															3.43619
376	Insertion	A	rRNA: rRNA, Gene: 12S rRNA																																	5.69715
377	Deletion	-	rRNA: rRNA, Gene: 12S rRNA					3.82733	3.15692								4.0533			3.35808	4.23258							3.77358	4.06607	4.2954	4.15954	4.49493
412	Insertion	A	rRNA: rRNA, Gene: 12S rRNA																							3.66599				3.38555	3.25834	3.81471
422	Insertion	A	rRNA: rRNA, Gene: 12S rRNA																														3.65548			3.82353		3.44828
580	Deletion	-	rRNA: rRNA, Gene: 12S rRNA				8.59351	9.95395	9.31604	9.94083				3.17331			8.38926		3.39847	8.30946	9.77223		8.07577	9.62672	8.94777	8.64632	5.20459	10.8221	8.63422	11.0045		9.46372					3.48944
707	Deletion	-	rRNA: rRNA, Gene: 12S rRNA			5.65832	9.60879	10.5603	10.6737				5.50847	5.65262	4.2		10.3395			11.1111	10.501	7.85007	10.1657	12.1951		12.0276	6.57	9.77199	10.2066		10.587	10.666	7.36842	4.98392	6.30408		6.63199	5.35895
945	Deletion	-	rRNA: rRNA, Gene: 12S rRNA																														3.20917		3.30882
1061	Deletion	-	Gene: tRNA-Val, tRNA: tRNA-Val																								3.01205										3.61083
1077	Deletion	-	Gene: tRNA-Val, tRNA: tRNA-Val				3.2092										3.0581			3.00993	3.45811
1191	Deletion	-	rRNA: rRNA, Gene: 16S rRNA			6.38298		11.7775	11.319	11.873	6.72219	6.15496	6.73077	6.31277	7.03013	7.45763	10.4167	7.7784	5.51053	10.6485	11.4412	6.82927				13.5872		11.2961	10.6079				6.86767	5.02415		6.12557	7.9288	4.62185
1206	SNV	C	rRNA: rRNA, Gene: 16S rRNA													4.40415
1225	Insertion	-	rRNA: rRNA, Gene: 16S rRNA			7.14286																																9.85915
1246	Insertion	A	rRNA: rRNA, Gene: 16S rRNA											3.27314
1281	Deletion	-	rRNA: rRNA, Gene: 16S rRNA																									4.95963		4.90566
1303	Deletion	-	rRNA: rRNA, Gene: 16S rRNA											7.27273	8.867	9.61538			10.9983														10.2326		11.0915		10.8779
1336	Deletion	-	rRNA: rRNA, Gene: 16S rRNA				4.38752	3.79413	4.39367	5.19793							4.78244			4.07935	4.82346		3.80117	3.42876	3.54892		4.58716	3.44523	4.20009	3.61582	4.26522	4.80661
1390	Insertion	A	rRNA: rRNA, Gene: 16S rRNA					3.02768													3.70577		3.17003	3.95154	3.24767	4.072	5.27355	3.28228		4.31584	5.28402
1535	Deletion	-	rRNA: rRNA, Gene: 16S rRNA						3.32858												3.51695										3.33665	3.0303
1548	Deletion	-	rRNA: rRNA, Gene: 16S rRNA					5.95943	7.35568	6.54206							6.04027			6.45161	7.71476		6.57016	6.85889	6.32644	7.42706		6.49215	6.16229	8.60625	7.69231	7.13592				3.33087
1818	Deletion	-	rRNA: rRNA, Gene: 16S rRNA													4.53649
2178	Insertion	-	rRNA: rRNA, Gene: 16S rRNA				7.502	8.69707	8.18592	9.96128
2178	Replacement	CTA	rRNA: rRNA, Gene: 16S rRNA				3.03272	3.90879	4.16233	4.43506
2180	Insertion	A	rRNA: rRNA, Gene: 16S rRNA																		3.2622
2270	Deletion	-	rRNA: rRNA, Gene: 16S rRNA												3.24675	4.05904
2309	Insertion	-	rRNA: rRNA, Gene: 16S rRNA																6.32571
2577	SNV	A	rRNA: rRNA, Gene: 16S rRNA						3.87905
2652	Deletion	-	rRNA: rRNA, Gene: 16S rRNA											3.01602								3.87906		8.02334	7.08841		6.52498	7.52119					3.40022	3.73089	3.31094	4.17797	4.11765	3.78521
2837	Insertion	A	CDS: NADH1, Gene: NADH1	CAA05229.1:c.92_93insA	CAA05229.1:p.Met31fs									3.36879					3.10786
2865	Deletion	-	CDS: NADH1, Gene: NADH1	CAA05229.1:c.121delG	CAA05229.1:p.Gly41fs	6.86922						5.27307		9.6181	4.82234							5.60928			9.84061		5.06122			15.6956			5.64972		4.40199	4.52311	6.76923
2922	Deletion	-	CDS: NADH1, Gene: NADH1	CAA05229.1:c.178delC	CAA05229.1:p.Pro60fs	3.05233																														3.64465
3018	Deletion	-	CDS: NADH1, Gene: NADH1	CAA05229.1:c.274delC	CAA05229.1:p.Pro92fs		3.51254	4.66001	4.06142	3.57143							3.79274			3.61842	4.5683
3119	Deletion	-	CDS: NADH1, Gene: NADH1	CAA05229.1:c.375delA	CAA05229.1:p.Ser125fs																													4.44293		8.23263		5.44218
3135	Deletion	-	CDS: NADH1, Gene: NADH1	CAA05229.1:c.391delG	CAA05229.1:p.Gly131fs								6.90877	7.03259
3282	Deletion	-	CDS: NADH1, Gene: NADH1	CAA05229.1:c.538delC	CAA05229.1:p.Pro180fs			4.81928		3.98386							3.66922				4.58258
3364	Deletion	-	CDS: NADH1, Gene: NADH1	CAA05229.1:c.620delT	CAA05229.1:p.Leu207fs												3.02128			3.11607			3.09091						3.42146	3.27684		4.116
3488	Deletion	-	CDS: NADH1, Gene: NADH1	CAA05229.1:c.744delC	CAA05229.1:p.Asp248fs																		3.91437
3527	Deletion	-	CDS: NADH1, Gene: NADH1	CAA05229.1:c.783delA	CAA05229.1:p.Leu261fs																	5.6621					6.59898										7.13202
3614	Deletion	-	CDS: NADH1, Gene: NADH1	CAA05229.1:c.870delA	CAA05229.1:p.*290fs				5.52017	4.46058										5.29935			5.29066	5.51416		5.97092		4.92554	4.56853		6.48649	6.41745
3627	Deletion	-	CDS: NADH1, Gene: NADH1	CAA05229.1:c.883delC	CAA05229.1:p.Pro295fs															3.17184
3715	Deletion	-	Gene: tRNA-Ile, tRNA: tRNA-Ile																				3.21152						3.47769
3722	Deletion	-	Gene: tRNA-Ile, tRNA: tRNA-Ile							3.09494										3.13448	3.04699								3.24074	3.57388	3.61083	3.49716
3901	Deletion	-	Gene: tRNA-Met, tRNA: tRNA-Met						4.27159	3.83703											4.84629
3912	Insertion	-	CDS: NADH2, Gene: NADH2	CAA05230.1:c.2_3insA	CAA05230.1:p.Ile1fs					26.9433										27.9663	28.8113
4170	Deletion	-	CDS: NADH2, Gene: NADH2	CAA05230.1:c.261delA	CAA05230.1:p.Thr87fs															4.11471	5.41838														3.10016
4209	SNV	A	CDS: NADH2, Gene: NADH2	CAA05230.1:c.300G>A	CAA05230.1:p.Met100Ile					3.56738
4310	Deletion	-	CDS: NADH2, Gene: NADH2	CAA05230.1:c.401delA	CAA05230.1:p.Gln134fs																						6.02268
4394	Deletion	-	CDS: NADH2, Gene: NADH2	CAA05230.1:c.485delT	CAA05230.1:p.Ile162fs	3.125		5.48272	7.94852						3.23306		7.04648	3.03461		7.034	6.56985		11.2336
4471	Deletion	-	CDS: NADH2, Gene: NADH2	CAA05230.1:c.562delG	CAA05230.1:p.Gly188fs																											3.1778
4529	Deletion	-	CDS: NADH2, Gene: NADH2	CAA05230.1:c.620delT	CAA05230.1:p.Ile207fs																			4.25205							4.28686	5.5141
4615	Deletion	-	CDS: NADH2, Gene: NADH2	CAA05230.1:c.706delA	CAA05230.1:p.Lys236fs																	3.60772		8.05533	8.11018	8.52641	7.26257	7.57054	7.63962	9.95647	9.4504	9.33926	3.0141			3.05263	3.07467
4782	Deletion	-	CDS: NADH2, Gene: NADH2	CAA05230.1:c.873delT	CAA05230.1:p.Tyr291fs				8.3695												8.12614
4821	Deletion	-	CDS: NADH2, Gene: NADH2	CAA05230.1:c.912delG	CAA05230.1:p.Met304fs																		3.56529	3.44438	3.1893			3.56983		3.8674	3.84307
4821	SNV	G	CDS: NADH2, Gene: NADH2	CAA05230.1:c.912G>A	CAA05230.1:p.Met304Ile																		3.69416	3.78317	3.4465			3.7037		3.95948	3.92314
4822	Deletion	-	CDS: NADH2, Gene: NADH2	CAA05230.1:c.913delT	CAA05230.1:p.Phe305fs			3.12883
4842	Deletion	-	CDS: NADH2, Gene: NADH2	CAA05230.1:c.933delA	CAA05230.1:p.Ile311fs									3.11099		3.20654		3.21265
4878	Deletion	-	CDS: NADH2, Gene: NADH2	CAA05230.1:c.969delA	CAA05230.1:p.Ile323fs																								3.6241	3.51216	3.0551	3.65854
5126	Deletion	-	Gene: tRNA-Asn, tRNA: tRNA-Asn																						3.35861
5187	Deletion	-	Replication origin: origin L-strand replication																						3.35121		3.26087
5195	SNV	A	Replication origin: origin L-strand replication														3.06905
5271	Deletion	-	Gene: tRNA-Tyr, tRNA: tRNA-Tyr							7.42905											7.23341			7.76762		8.36013						7.81693
5559	Deletion	-	CDS: COI, Gene: COI	CAA05231.1:c.226delG	CAA05231.1:p.Gly76fs																						3.88928
5564	Deletion	-	CDS: COI, Gene: COI	CAA05231.1:c.231delT	CAA05231.1:p.Gly77fs	23.6486		25.0143			22.7242	20.7803	22.5472		19.3892	23.2503	26.2934	19.7177	23.2221	21.8274	22.3559	22.2794		26.5041	22.9597	24.8062		24.73						19.0787	23.9502	22.0887		17.9545
5751	Deletion	-	CDS: COI, Gene: COI	CAA05231.1:c.418delG	CAA05231.1:p.Gly140fs																	3.14223			6.85714	7.59553		5.97445			8.00915					3.25543	3.32142
5811	Deletion	-	CDS: COI, Gene: COI	CAA05231.1:c.478delG	CAA05231.1:p.Gly160fs			14.2222	16.5133								14.2264			16.6137													11.7498			12.287
5846	Deletion	-	CDS: COI, Gene: COI	CAA05231.1:c.513delA	CAA05231.1:p.Ile171fs			3.79121									3.03249				3.5003
5877	Deletion	-	CDS: COI, Gene: COI	CAA05231.1:c.544delC	CAA05231.1:p.Pro182fs																											3.31076
6042	Deletion	-	CDS: COI, Gene: COI	CAA05231.1:c.709delT	CAA05231.1:p.Phe237fs	5.14595		10.5437			5.23256	4.8838	5.79103	6.06231	5.76338	6.83297		7.22022	7.22211			4.6729											5.58097	4.06427	6.03136	6.09598	5.95052	4.45181
6276	Deletion	-	CDS: COI, Gene: COI	CAA05231.1:c.943delC	CAA05231.1:p.Pro315fs													4.07141
6284	Deletion	-	CDS: COI, Gene: COI	CAA05231.1:c.951delA	CAA05231.1:p.Gly317fs													4.7041	5.28277	8.25147	10.0394
6284	SNV	A	CDS: COI, Gene: COI	CAA05231.1:c.951A>G														4.85584	5.40253	8.33567	10.105
6287	Deletion	-	CDS: COI, Gene: COI	CAA05231.1:c.954delA	CAA05231.1:p.Val318fs				5.24862	6.3662							5.65826						7.31945	6.64322	5.54728			6.32045	5.55117	7.91774	6.41579
6504	Deletion	-	CDS: COI, Gene: COI	CAA05231.1:c.1171delG	CAA05231.1:p.Gly391fs		7.74892	7.5046	9.27778	7.1144		7.64266					8.19071			8.14581	8.39854		10.6481	11.0358	10.6492	10.7873		8.77458			9.5619
6524	Deletion	-	CDS: COI, Gene: COI	CAA05231.1:c.1191delC	CAA05231.1:p.Phe397fs																												4.99826	4.60393	5.04202	4.35095	4.68378	4.35343
6767	Deletion	-	CDS: COI, Gene: COI	CAA05231.1:c.1434delA	CAA05231.1:p.Ser478fs		15.0092	15.7809	14.1827	17.3007		4.75436	4.66531				13.0722			15.4696	15.5866			14.5004	14.3388		8.1221						5.94874			5.41237	5.89998
7092	Deletion	-	CDS: COII, Gene: COII	CAA05232.1:c.67delT	CAA05232.1:p.Phe23fs					3.07452
7150	Deletion	-	CDS: COII, Gene: COII	CAA05232.1:c.125delT	CAA05232.1:p.Ile42fs		5.17315	6.35294	6.50224	5.94406							5.7947			6.70009	6.44202		8.74654	10.5198	9.0942	8.6512		8.24071	9.06181	10.344	9.66027	10.5263
7242	Deletion	-	CDS: COII, Gene: COII	CAA05232.1:c.217delC	CAA05232.1:p.Leu73fs		3.15828	3.41677	3.49977	3.81268							3.17848			3.96917
7242	SNV	C	CDS: COII, Gene: COII	CAA05232.1:c.217C>T			3.45207	3.4565	3.49977	3.81268							3.22738			4.12331
7269	SNV	T	CDS: COII, Gene: COII	CAA05232.1:c.244C>T	CAA05232.1:p.Arg82*														13.4657
7394	Deletion	-	CDS: COII, Gene: COII	CAA05232.1:c.369delC	CAA05232.1:p.Ile123fs					7.21293							7.46363					4.15926	13.8389	11.2493	11.4855	12.5758	8.61731	9.96802	11.1593	13.9503	13.3152	12.561	4.24448	3.3506	4.68171	4.25532	4.22705
7535	Deletion	-	CDS: COII, Gene: COII	CAA05232.1:c.510delA	CAA05232.1:p.Leu170fs						3.47222	3.89477
7770	Deletion	-	Gene: tRNA-Lys, tRNA: tRNA-Lys				5.76355	5.45922		5.22487			6.72249	7.80543	5.87845	8.22685	5.59816	8.10614	8.94905	5.84895	6.67904																	8.75421
7842	Deletion	-	CDS: ATPase 8, Gene: ATPase 8	CAA05233.1:c.61delT	CAA05233.1:p.Phe21fs			4.53901	6.31845	4.75831							3.207			5.63287	5.20111		3.5538		3.84615	5.47742		4.77816		4.87616		4.80808
7846	Deletion	-	CDS: ATPase 8, Gene: ATPase 8	CAA05233.1:c.65delT	CAA05233.1:p.Ile22fs	4.58075	8.90635	9	10.5991	9.43555	4.7943	4.18641	5.11011	5.40662	4.02358	4.59856	6.7027	3.53403	6.23464	10.2679	10.7143		11.0622	11.094		11.98		8.43263	10.7738	12.4469	11.5927	12.6235
7859	Deletion	-	CDS: ATPase 8, Gene: ATPase 8	CAA05233.1:c.78delA	CAA05233.1:p.Leu26fs		13.6558	13.3891	14.4814	13.3571		6.07187	5.99471		5.96538	7.36464	14.0534		8.30426	13.0154	14.1766	5.95286					7.63001						6.14399	3.84466	5.3288	6.02452	7.86306	4.29594
7908	Deletion	-	CDS: ATPase 8, Gene: ATPase 8	CAA05233.1:c.127delA	CAA05233.1:p.Lys43fs																					3.00526				3.04314	4.10822	3.19516
7927	Deletion	-	CDS: ATPase 8, Gene: ATPase 8	CAA05233.1:c.146delC	CAA05233.1:p.Thr49fs												3.34029						6.89655	8.36966	8.08937		7.60346		8.25903	7.02519		8.67209
7974	Deletion	-	CDS: ATPase 8, CDS: ATPase 6, Gene: ATPase 8, Gene: ATPase 6	CAA05233.1:c.[193delC]; CAA05234.1:c.[32delC]	CAA05233.1:p.[Pro65fs]; CAA05234.1:p.[Ala11fs]				9.83773	8.9969
7988	Deletion	-	CDS: ATPase 6, Gene: ATPase 6	CAA05234.1:c.46delG	CAA05234.1:p.Gly16fs		4.17457	3.13725		3.33069
7998	Deletion	-	CDS: ATPase 6, Gene: ATPase 6	CAA05234.1:c.56delT	CAA05234.1:p.Ile19fs		9.58421	10.5126	9.99066	10.8108							8.143			7.62777	9.34579
8130	Deletion	-	CDS: ATPase 6, Gene: ATPase 6	CAA05234.1:c.188delA	CAA05234.1:p.Gln63fs		4.07279	4.05539	4.5045					3.0837		3.35104	4.81481						4.48916	5.56522	6.88226		3.79213	5.67766	4.07886	7.35849	7.59392	6.02134			3.4104
8179	Deletion	-	CDS: ATPase 6, Gene: ATPase 6	CAA05234.1:c.237delC	CAA05234.1:p.Ile79fs			4.27683	4.5614	4.17671										3.53569
8179	SNV	C	CDS: ATPase 6, Gene: ATPase 6	CAA05234.1:c.237C>T				4.74339	4.82456	4.57831										3.86925
8180	Deletion	-	CDS: ATPase 6, Gene: ATPase 6	CAA05234.1:c.238delG	CAA05234.1:p.Gly80fs																			4.45161				3.38753			3.74777
8198	Deletion	-	CDS: ATPase 6, Gene: ATPase 6	CAA05234.1:c.256delG	CAA05234.1:p.Gly86fs				9.7337
8216	Deletion	-	CDS: ATPase 6, Gene: ATPase 6	CAA05234.1:c.274delT	CAA05234.1:p.Phe92fs			3.28113		3.46216													3.15997	3.68144		3.07692		3.67377			3.55497	4.05834
8242	Deletion	-	CDS: ATPase 6, Gene: ATPase 6	CAA05234.1:c.300delA	CAA05234.1:p.Ile100fs	5.77592	11.465	12.4668	13.229		6.00358	4.79452	4.77845	5.29846	4.17186	6.35246	9.70043	6.53378	7.30337			4.24403	11.3568	10.6632	9.32914	8.29208		8.85057				10.38	6.07394	3.04311	5.24309	4.01786	5.56291	4.01235
8248	Deletion	-	CDS: ATPase 6, Gene: ATPase 6	CAA05234.1:c.306delG	CAA05234.1:p.Leu102fs					9.37099	3.21027								3.85051						7.69231			8.48018					3.00395			3.03272	3.07414
8684	Deletion	-	CDS: COIII, Gene: COIII	CAA05235.1:c.62delC	CAA05235.1:p.Ala21fs	4.41211	3.47675	3.00407	3.10523	3.61714	5.27682	4.9982	5.33502	4.90513	4.32862	4.51814		5.62549	5.88118	3.5524	3.85016	4.05611	4.10317	3.60944	3.17397		3.57479						5.88401	4.46266	5.19071	4.85348	4.45015	5.11577
8843	Deletion	-	CDS: COIII, Gene: COIII	CAA05235.1:c.221delT	CAA05235.1:p.Val74fs																							3.38879
8849	Deletion	-	CDS: COIII, Gene: COIII	CAA05235.1:c.227delA	CAA05235.1:p.Gln76fs		6.91085	6.14912	5.73477	5.87703							5.4755			4.65773	5.81846						3.11005					8.87265
8956	Deletion	-	CDS: COIII, Gene: COIII	CAA05235.1:c.334delT	CAA05235.1:p.Leu112fs			3.0853
9010	Deletion	-	CDS: COIII, Gene: COIII	CAA05235.1:c.388delC	CAA05235.1:p.Pro130fs				4.0724												7.21805
9082	Deletion	-	CDS: COIII, Gene: COIII	CAA05235.1:c.460delG	CAA05235.1:p.Gly154fs	3.81199							3.97516					3.90819																3.7781		4.46169
9400	Deletion	-	CDS: COIII, Gene: COIII	CAA05235.1:c.778delG	CAA05235.1:p.Gly260fs		5.17626	3.94545	4.94297	4.85961							4.31779		3.16228	4.48856	4.99748		7.70485	7.0279	6.26794	6.87535	3.02714	5.39818	7.23598	7.01513	8.05994	7.88795
9466	Deletion	-																		3.33333
9548	Deletion	-	CDS: NADH3, Gene: NADH3	CAA05236.1:c.73delC	CAA05236.1:p.Pro25fs																			6.14841	4.71924	6.48683		3.97516			5.76834	5.39568
9596	Deletion	-	CDS: NADH3, Gene: NADH3	CAA05236.1:c.121delT	CAA05236.1:p.Phe41fs																									7.39253		7.55448
9638	Deletion	-	CDS: NADH3, Gene: NADH3	CAA05236.1:c.163delT	CAA05236.1:p.Phe55fs			14.7379	12.4547	11.2791	7.67059	7.09877	8.52365	7.10694	6.86432	9.50932	11.953	9.04762	8.67609	13.5626	15.1832	7.44681					8.14529						7.13696	6.5678	7.19101	6.26016	7.68765	6.05327
9666	Deletion	-	CDS: NADH3, Gene: NADH3	CAA05236.1:c.191delT	CAA05236.1:p.Leu64fs		8.50914	11.371	9.56938	9.82391		5.33088					9.76043			9.69697	10.4363			11.0023	13.9248	14.718		11.9124	12.1934	14.5102	15.5971	13.9064
9687	Deletion	-	CDS: NADH3, Gene: NADH3	CAA05236.1:c.212delT	CAA05236.1:p.Leu71fs																							3.85051	3.2194	4.14548	3.94872	4.59209
9693	Deletion	-	CDS: NADH3, Gene: NADH3	CAA05236.1:c.218delT	CAA05236.1:p.Leu73fs		3.30189	3.72051	3.96476	4.56432										3.32253	4.18327
9727	Deletion	-	CDS: NADH3, Gene: NADH3	CAA05236.1:c.252delA	CAA05236.1:p.Leu84fs		13.7988	16.3934	19.8661	14.5005							21.2608			13.2253	17.8501	10.5695												9.53794	9.49772		12.3133
9798	Deletion	-	CDS: NADH3, Gene: NADH3	CAA05236.1:c.323delA	CAA05236.1:p.Gln108fs		8.20166	7.46382		8.61759							9.70874			6.30915	7.10526			9.7992	9.53992	9.57121	3.99192	9.13272	8.33333			10
9943	Deletion	-	CDS: NADH4L, Gene: NADH4L	CAA05240.1:c.52delG	CAA05240.1:p.Gly18fs																3.46154
10038	Deletion	-	CDS: NADH4L, Gene: NADH4L	CAA05240.1:c.147delA	CAA05240.1:p.Leu49fs																		9.44024	10.1432	9.69529	8.8474	7.76586	8.60625		9.92979	10.3594	10.9304
10076	Deletion	-	CDS: NADH4L, Gene: NADH4L	CAA05240.1:c.185delT	CAA05240.1:p.Ile62fs					13.0787													12.5327	12.0493	10.7635	11.0953		10.0871	11.1828	11.0241	12.2788	11.9901
10163	Deletion	-	CDS: NADH4L, Gene: NADH4L	CAA05240.1:c.272delA	CAA05240.1:p.Gln91fs		4.78088	5.3916	4.43911	4.45247							3.79353
10175	Deletion	-	CDS: NADH4L, Gene: NADH4L	CAA05240.1:c.284delT	CAA05240.1:p.Leu95fs															3.95387			3.54671	3.21152	3.36015			3.35349		3.67347	4.01082	4.24242
10187	Deletion	-	CDS: NADH4L, CDS: NADH4, Gene: NADH4L, Gene: NADH4	CAA05240.1:c.[296delA]; CAA05237.1:c.[6delA]	CAA05240.1:p.[*99fs]; CAA05237.1:p.[Leu2fs]	3.3024	7.55287		7.4347	7.7951	3.50815	3.1906	3.36352	3.60474		3.67369	7.76557																		5.8011
10321	Deletion	-	CDS: NADH4, Gene: NADH4	CAA05237.1:c.140delA	CAA05237.1:p.Glu47fs				3.07836
10334	Deletion	-	CDS: NADH4, Gene: NADH4	CAA05237.1:c.153delT	CAA05237.1:p.Asn51fs													11.6994	12.5742
10380	Deletion	-	CDS: NADH4, Gene: NADH4	CAA05237.1:c.199delG	CAA05237.1:p.Val67fs		3.37682	3.02491												4.35459
10414	Insertion	C	CDS: NADH4, Gene: NADH4	CAA05237.1:c.232_233insC	CAA05237.1:p.Ile78fs				4.89381	3.48944							3.67428			3.22823
10436	Deletion	-	CDS: NADH4, Gene: NADH4	CAA05237.1:c.255delA	CAA05237.1:p.Ser85fs		6.15165	8.22981	8.89894	8.19113											4.48223				4.78261	4.54921					4.61039
10441	Deletion	-	CDS: NADH4, Gene: NADH4	CAA05237.1:c.260delA	CAA05237.1:p.Glu87fs			3.1348	3.68								3.59168
10454	Deletion	-	CDS: NADH4, Gene: NADH4	CAA05237.1:c.273delA	CAA05237.1:p.Arg91fs							31.6413	26.2537
10454	Deletion	A	CDS: NADH4, Gene: NADH4	CAA05237.1:c.273delA	CAA05237.1:p.Arg91fs																	45.6508	48.9064	44.5521	45.0902	46.7577		49.6725	48.7923			47.0956	45.3977		43.4622	43.1804	43.0982	47.7187
10639	Deletion	-	CDS: NADH4, Gene: NADH4	CAA05237.1:c.458delC	CAA05237.1:p.Thr153fs																						3.95257	3.06691
10684	Deletion	-	CDS: NADH4, Gene: NADH4	CAA05237.1:c.503delA	CAA05237.1:p.Gln168fs			4.91429		4.54841							3.21782
10759	Deletion	-	CDS: NADH4, Gene: NADH4	CAA05237.1:c.578delT	CAA05237.1:p.Ile193fs								38.1986
10822	Deletion	-	CDS: NADH4, Gene: NADH4	CAA05237.1:c.641delT	CAA05237.1:p.Leu214fs																				3.21739	3.36015		3.1154				3.29471
10832	Deletion	-	CDS: NADH4, Gene: NADH4	CAA05237.1:c.651delA	CAA05237.1:p.Pro217fs		5.01253	5.74001	6.22907	5.04528							4.99688			5.80808	4.91599	7.30576											5.04354	5.04323	5.40435		4.97189	4.71045
11095	Deletion	-	CDS: NADH4, Gene: NADH4	CAA05237.1:c.914delC	CAA05237.1:p.Thr305fs			7.84656	7.9	7.1501		4.66266					7.21082	5.52571		7.02463		7.03026	11.3338	12.2232				11.2057	9.82143	12.9222	13.3228	12.2517			7.79497		6.62268
11310	Deletion	-	CDS: NADH4, Gene: NADH4	CAA05237.1:c.1129delG	CAA05237.1:p.Gly377fs			5.54755	5.28926	6.53814							4.85294			5.20156	5.83533
11432	Deletion	-	CDS: NADH4, Gene: NADH4	CAA05237.1:c.1251delA	CAA05237.1:p.Gly417fs			4.82686												3.53893				10.4215	9.82776	11.6052	9.18596	11.1319	11.2639	13.169	11.8983	13.4503
11479	Deletion	-	CDS: NADH4, Gene: NADH4	CAA05237.1:c.1298delA	CAA05237.1:p.Glu433fs				3.20151												3.27332			3.82775		3.64964			3.8014	4.42324
11503	Deletion	-	CDS: NADH4, Gene: NADH4	CAA05237.1:c.1322delT	CAA05237.1:p.Ile441fs		3.77856														3.00668
11606	Deletion	-	Gene: tRNA-His, tRNA: tRNA-His																										3.0291	3.47958	3.59892
11728	Deletion	-	Gene: tRNA-Leu(CUN), tRNA: tRNA-Leu(CUN)				9.68302			11.2275												10.4263	13.3504	16.0072	15.8288	15.873	11.4286	15.2284	15.1195	16.9835	15.7456	14.2804			11.9183	10.9209	9.96473
11917	Deletion	-	CDS: NADH5, Gene: NADH5	CAA05241.1:c.160delT	CAA05241.1:p.Phe54fs			3.0836	3.20965	3.30697																						3.10683
11998	Deletion	-	CDS: NADH5, Gene: NADH5	CAA05241.1:c.241delA	CAA05241.1:p.Lys81fs																								5.02755	5.50193
12009	Deletion	-	CDS: NADH5, Gene: NADH5	CAA05241.1:c.252delT	CAA05241.1:p.Tyr84fs		5.89153	5.92516	6.3775														5.59485		5.56596	6.32624					5.8198	5.5125
12523	Deletion	-	CDS: NADH5, Gene: NADH5	CAA05241.1:c.766delG	CAA05241.1:p.Gly256fs	5.38462	10.6	11.2998	13.1944	10.5376	6.49029	5.08391		7.95276	4.42671	6.75991	10.6061		6.94554	11.5493	11.122	6.07453		12.2411	12.0392	12.7338		9.97375	12.7835	12.8453	14.652	13.6827	5.33607	3.98037	5.57538	5.55265	4.90354	4.51703
12529	Deletion	-	CDS: NADH5, Gene: NADH5	CAA05241.1:c.772delT	CAA05241.1:p.Phe258fs				3.71107	3.18752											3.25178			3.25418						3.32613	3.88215	3.88382
12540	Deletion	-	CDS: NADH5, Gene: NADH5	CAA05241.1:c.783delC	CAA05241.1:p.Ile261fs																					3.42466					3.7037	3.0303
12549	Deletion	-	CDS: NADH5, Gene: NADH5	CAA05241.1:c.792delC	CAA05241.1:p.Tyr264fs	4.19636					4.21097	5.16163	3.84944	5.32168	4.04494	4.66067		4.62538	5.30547			6.55301					4.86968	6.22683	5.78512					4.32952	5.35885	5.21786	5.54156	4.0483
12641	Deletion	-	CDS: NADH5, Gene: NADH5	CAA05241.1:c.884delA	CAA05241.1:p.Gln295fs			3.12152
12721	Deletion	-	CDS: NADH5, Gene: NADH5	CAA05241.1:c.964delC	CAA05241.1:p.Pro322fs			7.14591	7.61649	6.49018							5.37372			7.29092				5.22307	6.34978	7.51121		4.96633		6.26162	6.01041	5.60626
12733	Deletion	-	CDS: NADH5, Gene: NADH5	CAA05241.1:c.976delT	CAA05241.1:p.Phe326fs																		4.47419	4.1732	3.96875	4.0658		4.76534	3.7892	5.58777	3.92857	4.24564
13091	Deletion	-	CDS: NADH5, Gene: NADH5	CAA05241.1:c.1334delA	CAA05241.1:p.Glu445fs																				3.79867			3.55191		4.96324
13098	Deletion	-	CDS: NADH5, Gene: NADH5	CAA05241.1:c.1341delC	CAA05241.1:p.Asn447fs	7.83133					5.44323	6.48298	6.99301	6.27178	7.26744	9.65732		9.02527	9.67742			6.61626	10.2596	12.0925	12.2877	13.125		11.1675	10.7973	8.63558	12.8065	10.3761			7.75444		8.45588
13204	Deletion	-	CDS: NADH5, Gene: NADH5	CAA05241.1:c.1447delC	CAA05241.1:p.Pro483fs				3.44288																	3.17353
13208	Deletion	-	CDS: NADH5, Gene: NADH5	CAA05241.1:c.1451delT	CAA05241.1:p.Leu484fs	3.05344				3.21821			3.05927								3.53741
13215	Deletion	-	CDS: NADH5, Gene: NADH5	CAA05241.1:c.1458delA	CAA05241.1:p.Ile486fs	5.19751		6.59983	9.99092	7.24907			5.78842	6	4.42105	6.2	9.71541		5.32151			5.81683	7.41088	7.36152	8.72727	8.93939		5.84416	5.78778	8.36653	7.41504	6.56518					3.47222
13321	Deletion	-	CDS: NADH5, Gene: NADH5	CAA05241.1:c.1564delT	CAA05241.1:p.Phe522fs								3.05677						3.27613				5.95151		6.25711			4.59492			6.34921	7.12626
13341	Deletion	-	CDS: NADH5, Gene: NADH5	CAA05241.1:c.1584delT	CAA05241.1:p.Tyr528fs																							3.02678
13394	Deletion	-	CDS: NADH5, Gene: NADH5	CAA05241.1:c.1637delA	CAA05241.1:p.Gln546fs	4.85762					3.09668			4.22297		5.22648			4.947			4.02116	9.8917				4.94983									4.78564	6.10236	3.63036
13496	Deletion	-	CDS: NADH5, Gene: NADH5	CAA05241.1:c.1739delA	CAA05241.1:p.Gln580fs	3.11475	3.79902	3.88889	4.45824	3.82263		3.04826	3.20856	4.13081			3.19662		4.08163	4.13892	4.92923											9.17679
13664	Deletion	-	CDS: NADH6, Gene: NADH6	CAA05238.1:c.426delG	CAA05238.1:p.Gly142fs												3.94737											5.67787									3.29489
13688	Deletion	-	CDS: NADH6, Gene: NADH6	CAA05238.1:c.402delG	CAA05238.1:p.Gly134fs	3.18725								6.43777	4.60993				5.16432			4.96454	5.42636	10.8974		16.4474	6.66667	9.09091	9.30233	7.51445	11.9617	8.92857	3.57143	4.43548	3.46021	3.55872	5.30303	4.11765
13691	SNV	C	CDS: NADH6, Gene: NADH6	CAA05238.1:c.399G>A						3.50877
13692	Deletion	-	CDS: NADH6, Gene: NADH6	CAA05238.1:c.398delC	CAA05238.1:p.Ser133fs																		3.1031	3.0888		3.24172	3.32522				3.49586	4.54545
13692	Insertion	T	CDS: NADH6, Gene: NADH6	CAA05238.1:c.398_399insA	CAA05238.1:p.Ser133fs									3.40909
13701	Deletion	-	CDS: NADH6, Gene: NADH6	CAA05238.1:c.389delC	CAA05238.1:p.Thr130fs																		4.64286	4.204		3.98734	4.67219			3.78007		5.20833
13724	Deletion	-	CDS: NADH6, Gene: NADH6	CAA05238.1:c.366delT	CAA05238.1:p.Leu122fs																				3.00971					3.89831
13742	Deletion	-	CDS: NADH6, Gene: NADH6	CAA05238.1:c.348delC	CAA05238.1:p.Ile116fs								3.97727						4.46429
13742	SNV	G	CDS: NADH6, Gene: NADH6	CAA05238.1:c.348C>T									3.97727						4.46429
13820	Deletion	-	CDS: NADH6, Gene: NADH6	CAA05238.1:c.270delT	CAA05238.1:p.Phe90fs							3.15638						4				3.68217						9.23423	8.76712				5.3286	4.158	4.7619	4.58891	7.00637	3.77907
13853	Deletion	-	CDS: NADH6, Gene: NADH6	CAA05238.1:c.237delT	CAA05238.1:p.Tyr79fs	4.15225					3.2646	4.06746	3.42205		5.04202			3.96108
13853	SNV	A	CDS: NADH6, Gene: NADH6	CAA05238.1:c.237T>C		4.15225					3.35052	4.06746	3.61217		5.71429			4.03058
13867	Deletion	-	CDS: NADH6, Gene: NADH6	CAA05238.1:c.223delG	CAA05238.1:p.Ala75fs	4.38356	3.1122		3.3195				4.91803	4.40678					4.24242		3.40681
13886	Deletion	-	CDS: NADH6, Gene: NADH6	CAA05238.1:c.204delT	CAA05238.1:p.Phe68fs																														3.01624	3.27381
13902	Deletion	-	CDS: NADH6, Gene: NADH6	CAA05238.1:c.188delG	CAA05238.1:p.Gly63fs																													36.6667	36.3636	45.1327	38.8889	42.3077
13917	Deletion	-	CDS: NADH6, Gene: NADH6	CAA05238.1:c.173delT	CAA05238.1:p.Leu58fs	18.9922		23.9583			16.9734	17.004	19.1667	19	18.5053	20.6009		15.7012	19.0476	22.069		13.3739		28.7338			15.4955	32.4324					11.6667	10.5263	11.9114	13.4426	15.9236	13.615
13935	Deletion	-	CDS: NADH6, Gene: NADH6	CAA05238.1:c.155delT	CAA05238.1:p.Leu52fs	20.9302					18.5185	16.2879	19.6581	27.957	14.6199	25.3846		18.2927	24.6575			10.3825											5.55556	5.76923	6.06061	16.5414	7.44681	7.14286
13949	Deletion	-	CDS: NADH6, Gene: NADH6	CAA05238.1:c.141delT	CAA05238.1:p.Phe47fs		4.62874	5.40541		4.7205		3.10881		3.75427	4.38356		4.78873		3.42679	5.61798	5.19952		3.11475	4.86618	3.51942			7.64873	3.66057	4.79167	6.55226	5.27132
14018	Deletion	-	CDS: NADH6, Gene: NADH6	CAA05238.1:c.72delC	CAA05238.1:p.Pro24fs																3.10711
14021	Deletion	-	CDS: NADH6, Gene: NADH6	CAA05238.1:c.69delG	CAA05238.1:p.Lys23fs			3.00188	4.38596						4.83092		4.25791			4.3654	3.03327
14021	SNV	C	CDS: NADH6, Gene: NADH6	CAA05238.1:c.69G>A				3.09568	4.5809						5.07246		4.37956			4.44624	3.13112
14022	Deletion	-	CDS: NADH6, Gene: NADH6	CAA05238.1:c.68delA	CAA05238.1:p.Lys23fs																							4.33213									3.72493
14029	Deletion	-	CDS: NADH6, Gene: NADH6	CAA05238.1:c.61delT	CAA05238.1:p.Ser21fs								3.61111
14064	Deletion	-	CDS: NADH6, Gene: NADH6	CAA05238.1:c.26delT	CAA05238.1:p.Leu9fs														3.42298
14127	Deletion	-				5.5814		10.6955		11.5674	4.9635	5.82677	5.32446	4.60829	5.71827	5.22979	8.85751	5.75307	3.62976		12.4135	7.70713	12.3894	14.1148	14.5803	16.5535	6.31884	14.3876	12.5879	14.9958	16.8746	15.1277	7.10711		9.6231	8.31643	7.98611	5.82147
14230	Deletion	-	CDS: cytb, Gene: cytb	CAA05239.1:c.68delC	CAA05239.1:p.Ala23fs	49.0463					48.8486	45.1689			37.2093																		41.3923
14230	Deletion	C	CDS: cytb, Gene: cytb	CAA05239.1:c.68delC	CAA05239.1:p.Ala23fs		35.1198	31.4521	31.7173	31.4099			48.1117	44.5816		48.2249	38.7078		44.4282	34.1232	26.9529	35.0862	25.1508						28.3099	26.2019				45.3763	40.4003	38.3848	34.6535	47.5896
14237	Deletion	-	CDS: cytb, Gene: cytb	CAA05239.1:c.75delA	CAA05239.1:p.Ser25fs																		40.7687	43.0792	42.7105	39.4912		36.836	41.4297	42.8843	41.4708	41.8145
14255	Deletion	-	CDS: cytb, Gene: cytb	CAA05239.1:c.93delA	CAA05239.1:p.*31fs																3.28228
14348	Deletion	-	CDS: cytb, Gene: cytb	CAA05239.1:c.186delT	CAA05239.1:p.Ala62fs					3.91475
14820	Deletion	-	CDS: cytb, Gene: cytb	CAA05239.1:c.658delT	CAA05239.1:p.Phe220fs		3.18052	3.43392		3.36788
14855	Deletion	-	CDS: cytb, Gene: cytb	CAA05239.1:c.693delA	CAA05239.1:p.Gly231fs	6.31229		9.5057	10.7491			5.99667		5.5938		6.87831			8.93617
14855	SNV	A	CDS: cytb, Gene: cytb	CAA05239.1:c.693A>G		6.47841		9.54027	10.8614			6.05219		5.5938		7.14286			9.02128
14948	Deletion	-	CDS: cytb, Gene: cytb	CAA05239.1:c.786delA	CAA05239.1:p.Leu262fs		5.0308	5.74713		5.56328			3.14136				4.47094			6.0166	5.30387
14953	Deletion	-	CDS: cytb, Gene: cytb	CAA05239.1:c.791delC	CAA05239.1:p.Thr264fs			16.8067	13.587	17.9641			6.56934		4.28135					15.6334	16.8182							7.37179		10.4369	13.1769
14958	Deletion	-	CDS: cytb, Gene: cytb	CAA05239.1:c.796delC	CAA05239.1:p.Pro266fs	5.16129	16.9598	15.3619	12.9412	14.4385			5.71429	6.33333		4.79452			4.48718	15.6522	13.4694			5.875	8.20073	7.87402		4.52128	5.14706	6.59794	6.90789	6.48148			6.04027
15469	Deletion	-						3.06577
15515	Deletion	-				3.06947		4.9505	5.64516	4.87365					3.44262		5.55556			4.15335	5.41216		4.37788	4.56621	5.22607	4.51937		4.68432	6.09524	4.87239	6.12245	5.25937
15523	Insertion	A														3.72414
15546	Deletion	-							5.3012								3.47551
15550	Deletion	-				5.61056	8.48249	9.63572	13.4615	8.28667	3.89507	5.96459	3.71681		5.80524	3.71991	9.9026	5.50206	6.33663	7.39979	9.17823	4.59418	5.50459			6.87204		4.17755			8.03803	6.40823			3.35475	3.3419	3.14843	3.66492
15558	Deletion	-																							5.25351	5.92705		4.61538	6.5		7.04114	7.53769
15558	SNV	A																							5.74221	6.61094		5.71429	7.1		7.59494	7.96841
15566	Deletion	-																										10.6436
15571	Deletion	-				12.8055	13.5083	13.5243		12.1037			10.8989			11.6438	12.4717	12	10.9756	9.68682	13.944
15623	Deletion	-						4.0378									3.23488			3.45104	3.99386		7.17131		6.15142	6.8	8.64947	6.36605	5.59265	7.47368	6.35762	6.16229
15829	Deletion	-																										3.39943		3.40426
15834	Deletion	-				3.23232	3.07167		3.04799	3.80891
15842	SNV	G																															10.801
15890	Deletion	-						32.23	28.3231	32.0619						26.4484	30.2713	11.768	15.7825																			17.2544
15907	Deletion	-					3.5473	4.50237	3.79895	3.25392
15995	Deletion	-				3.34448
16139	SNV	A					5.73708		4.29104
16141	SNV	A					7.82946	7.21154	6.31378	8.125				12.0927			8.50515			6.90335	7.92553
16144	Deletion	-					10.1911	9.68858	7.98507	11.1478				13.9696			11.2177			8.98036	10.1274
16236	SNV	T																			3.57143
16238	SNV	C																										3.125
16241	SNV	A																										4
16243	Deletion	-															3.38983																					3.44828
16246	SNV	T																			4.83871
16263	Deletion	-					3.97351						4.375										3.33333			3.7594	3.39806		3.37079
16273	Deletion	-																														4.03226
16283	Deletion	-																										3.26797
16293	Deletion	-												3.10263															3.52941								3.84615
16293	Insertion	-																										8.92019
16303	Deletion	-																										3.37838
16383	Deletion	-				25	35.9375	43.2258	45.7516	42.6357	25	18.6916	33.7349	24.5098	20.2381	38.0952	41.0714		34.7826	37.4449	43.2432	31.6327	41.1765	46.2963			48.7654	37.8788	32.6923			43.9024		25	33.3333	35.1064	34.7222	25.2874
16383	Deletion	C																							47.2727	46.4286				44.8276	39.3162
16392	Deletion	-				35.0649		41.4966		41.4966	44.5378		40.678	45.3488	50		50	41.3793				30.9524							42.4779			45.8647	48.8889	39.604		49	44.4444
16392	Deletion	C														44.7761			38.2022		45.3039		43.1507					44		46.0674					48.5149			45.3488
16392	SNV	T													3.33333
16401	Deletion	-																		3.21337	3.09951					3.4965			3.3264	4.45026	3.26296
16405	Deletion	-																		3.71991	4.05405			3.13199	3.32889	3.41753	3.06373	4.375	5.11464	4.24528	4.7619	4.4905
16443	Deletion	-				3.125				6.21931	3.81125	3.23326	3.71622		4.08163	5.21173				8.91219		5.86735	7.92291					8.14815					3.21932				4.72441
16519	Insertion	-							45.3867
16575	Deletion	-				9.66011							6.75422	6.1674	5.46022
					12S rRNA	2	3	3	3	1	1	0	2	2	1	1	4	0	1	3	3	1	2	2	1	3	2	3	3	3	3	4	4	3	2	3	2	3
					susceptibility	0.00208117	0.00312175	0.00312175	0.00312175	0.00104058	0.00104058	0	0.00208117	0.00208117	0.00104058	0.00104058	0.00416233	0	0.00104058	0.00312175	0.00312175	0.00104058	0.00208117	0.00208117	0.00104058	0.00312175	0.00208117	0.00312175	0.00312175	0.00312175	0.00312175	0.00416233	0.00416233	0.00312175	0.00208117	0.00312175	0.00208117	0.00312175
					%	0.208117	0.312175	0.312175	0.312175	0.104058	0.104058	0	0.208117	0.208117	0.104058	0.104058	0.416233	0	0.104058	0.312175	0.312175	0.104058	0.208117	0.208117	0.104058	0.312175	0.208117	0.312175	0.312175	0.312175	0.312175	0.416233	0.416233	0.312175	0.208117	0.312175	0.208117	0.312175
					tRNA-Val	0	1	0	0	0	0	0	0	0	0	0	1	0	0	1	1	0	0	0	0	0	1	0	0	0	0	0	0	0	0	0	1	0
					susceptibility	0	0.0149254	0	0	0	0	0	0	0	0	0	0.0149254	0	0	0.0149254	0.0149254	0	0	0	0	0	0.0149254	0	0	0	0	0	0	0	0	0	0.0149254	0
					%	0	1.49254	0	0	0	0	0	0	0	0	0	1.49254	0	0	1.49254	1.49254	0	0	0	0	0	1.49254	0	0	0	0	0	0	0	0	0	1.49254	0
					16S rRNA	2	3	6	7	5	1	1	1	4	3	5	3	1	3	3	6	2	3	4	4	3	3	6	3	4	4	3	3	2	2	3	3	3
					susceptibility	0.00127551	0.00191327	0.00382653	0.00446429	0.00318878	0.000637755	0.000637755	0.000637755	0.00255102	0.00191327	0.00318878	0.00191327	0.000637755	0.00191327	0.00191327	0.00382653	0.00127551	0.00191327	0.00255102	0.00255102	0.00191327	0.00191327	0.00382653	0.00191327	0.00255102	0.00255102	0.00191327	0.00191327	0.00127551	0.00127551	0.00191327	0.00191327	0.00191327
					%	0.127551	0.191327	0.382653	0.446429	0.318878	0.0637755	0.0637755	0.0637755	0.255102	0.191327	0.318878	0.191327	0.0637755	0.191327	0.191327	0.382653	0.127551	0.191327	0.255102	0.255102	0.191327	0.191327	0.382653	0.191327	0.255102	0.255102	0.191327	0.191327	0.127551	0.127551	0.191327	0.191327	0.191327
					NADH1	2	1	2	2	3	0	1	1	3	1	0	3	0	1	4	2	2	3	1	1	1	2	1	2	2	1	2	1	1	1	3	2	1
					susceptibility	0.00209205	0.00104603	0.00209205	0.00209205	0.00313808	0	0.00104603	0.00104603	0.00313808	0.00104603	0	0.00313808	0	0.00104603	0.0041841	0.00209205	0.00209205	0.00313808	0.00104603	0.00104603	0.00104603	0.00209205	0.00104603	0.00209205	0.00209205	0.00104603	0.00209205	0.00104603	0.00104603	0.00104603	0.00313808	0.00209205	0.00104603
					%	0.209205	0.104603	0.209205	0.209205	0.313808	0	0.104603	0.104603	0.313808	0.104603	0	0.313808	0	0.104603	0.41841	0.209205	0.209205	0.313808	0.104603	0.104603	0.104603	0.209205	0.104603	0.209205	0.209205	0.104603	0.209205	0.104603	0.104603	0.104603	0.313808	0.209205	0.104603
					tRNA-Ile	0	0	0	0	1	0	0	0	0	0	0	0	0	0	1	1	0	1	0	0	0	0	0	2	1	1	1	0	0	0	0	0	0
					susceptibility	0	0	0	0	0.0147059	0	0	0	0	0	0	0	0	0	0.0147059	0.0147059	0	0.0147059	0	0	0	0	0	0.0294118	0.0147059	0.0147059	0.0147059	0	0	0	0	0	0
					%	0	0	0	0	1.47059	0	0	0	0	0	0	0	0	0	1.47059	1.47059	0	1.47059	0	0	0	0	0	2.94118	1.47059	1.47059	1.47059	0	0	0	0	0	0
					tRNA-Met	0	0	0	1	1	0	0	0	0	0	0	0	0	0	0	1	0	0	0	0	0	0	0	0	0	0	0	0	0	0	0	0	0
					susceptibility	0	0	0	0.0144928	0.0144928	0	0	0	0	0	0	0	0	0	0	0.0144928	0	0	0	0	0	0	0	0	0	0	0	0	0	0	0	0	0
					%	0	0	0	1.44928	1.44928	0	0	0	0	0	0	0	0	0	0	1.44928	0	0	0	0	0	0	0	0	0	0	0	0	0	0	0	0	0
					NADH2	1	0	2	2	2	0	0	0	1	1	1	1	2	0	3	4	1	3	4	3	1	2	3	2	4	5	4	1	0	1	1	1	0
					susceptibility	0.000958773	0	0.00191755	0.00191755	0.00191755	0	0	0	0.000958773	0.000958773	0.000958773	0.000958773	0.00191755	0	0.00287632	0.00383509	0.000958773	0.00287632	0.00383509	0.00287632	0.000958773	0.00191755	0.00287632	0.00191755	0.00383509	0.00479386	0.00383509	0.000958773	0	0.000958773	0.000958773	0.000958773	0
					%	0.0958773	0	0.191755	0.191755	0.191755	0	0	0	0.0958773	0.0958773	0.0958773	0.0958773	0.191755	0	0.287632	0.383509	0.0958773	0.287632	0.383509	0.287632	0.0958773	0.191755	0.287632	0.191755	0.383509	0.479386	0.383509	0.0958773	0	0.0958773	0.0958773	0.0958773	0
					tRNA-Asn	0	0	0	0	0	0	0	0	0	0	0	0	0	0	0	0	0	0	0	1	0	0	0	0	0	0	0	0	0	0	0	0	0
					susceptibility	0	0	0	0	0	0	0	0	0	0	0	0	0	0	0	0	0	0	0	0.0135135	0	0	0	0	0	0	0	0	0	0	0	0	0
					%	0	0	0	0	0	0	0	0	0	0	0	0	0	0	0	0	0	0	0	1.35135	0	0	0	0	0	0	0	0	0	0	0	0	0
					L-strand origin	0	0	0	0	0	0	0	0	0	0	0	1	0	0	0	0	0	0	0	1	0	1	0	0	0	0	0	0	0	0	0	0	0
					susceptibility	0	0	0	0	0	0	0	0	0	0	0	0.0217391	0	0	0	0	0	0	0	0.0217391	0	0.0217391	0	0	0	0	0	0	0	0	0	0	0
					%	0	0	0	0	0	0	0	0	0	0	0	2.17391	0	0	0	0	0	0	0	2.17391	0	2.17391	0	0	0	0	0	0	0	0	0	0	0
					tRNA-Tyr	0	0	0	0	1	0	0	0	0	0	0	0	0	0	0	1	0	0	1	0	1	0	0	0	0	0	1	0	0	0	0	0	0
					susceptibility	0	0	0	0	0.0153846	0	0	0	0	0	0	0	0	0	0	0.0153846	0	0	0.0153846	0	0.0153846	0	0	0	0	0	0.0153846	0	0	0	0	0	0
					%	0	0	0	0	1.53846	0	0	0	0	0	0	0	0	0	0	1.53846	0	0	1.53846	0	1.53846	0	0	0	0	0	1.53846	0	0	0	0	0	0
					COI	2	2	6	4	3	2	4	3	1	2	2	6	5	4	6	6	3	2	4	5	3	2	4	1	1	3	1	4	3	3	6	4	3
					susceptibility	0.00129534	0.00129534	0.00388601	0.00259067	0.00194301	0.00129534	0.00259067	0.00194301	0.000647668	0.00129534	0.00129534	0.00388601	0.00323834	0.00259067	0.00388601	0.00388601	0.00194301	0.00129534	0.00259067	0.00323834	0.00194301	0.00129534	0.00259067	0.000647668	0.000647668	0.00194301	0.000647668	0.00259067	0.00194301	0.00194301	0.00388601	0.00259067	0.00194301
					%	0.129534	0.129534	0.388601	0.259067	0.194301	0.129534	0.259067	0.194301	0.0647668	0.129534	0.129534	0.388601	0.323834	0.259067	0.388601	0.388601	0.194301	0.129534	0.259067	0.323834	0.194301	0.129534	0.259067	0.0647668	0.0647668	0.194301	0.0647668	0.259067	0.194301	0.194301	0.388601	0.259067	0.194301
					COII	0	3	3	3	5	1	1	0	0	0	0	4	0	1	3	1	1	2	2	2	2	1	2	2	2	2	2	1	1	1	1	1	0
					susceptibility	0	0.00431655	0.00431655	0.00431655	0.00719424	0.00143885	0.00143885	0	0	0	0	0.0057554	0	0.00143885	0.00431655	0.00143885	0.00143885	0.0028777	0.0028777	0.0028777	0.0028777	0.00143885	0.0028777	0.0028777	0.0028777	0.0028777	0.0028777	0.00143885	0.00143885	0.00143885	0.00143885	0.00143885	0
					%	0	0.431655	0.431655	0.431655	0.719424	0.143885	0.143885	0	0	0	0	0.57554	0	0.143885	0.431655	0.143885	0.143885	0.28777	0.28777	0.28777	0.28777	0.143885	0.28777	0.28777	0.28777	0.28777	0.28777	0.143885	0.143885	0.143885	0.143885	0.143885	0
					tRNA-Lys	0	1	1	0	1	0	0	1	1	1	1	1	1	1	1	1	0	0	0	0	0	0	0	0	0	0	0	0	0	0	0	0	1
					susceptibility	0	0.0151515	0.0151515	0	0.0151515	0	0	0.0151515	0.0151515	0.0151515	0.0151515	0.0151515	0.0151515	0.0151515	0.0151515	0.0151515	0	0	0	0	0	0	0	0	0	0	0	0	0	0	0	0	0.0151515
					%	0	1.51515	1.51515	0	1.51515	0	0	1.51515	1.51515	1.51515	1.51515	1.51515	1.51515	1.51515	1.51515	1.51515	0	0	0	0	0	0	0	0	0	0	0	0	0	0	0	0	1.51515
					ATPase 8	1	2	3	4	4	1	2	2	1	2	2	4	1	2	3	3	1	3	2	2	3	2	2	2	4	2	4	1	1	1	1	1	1
					susceptibility	0.00492611	0.00985222	0.0147783	0.0197044	0.0197044	0.00492611	0.00985222	0.00985222	0.00492611	0.00985222	0.00985222	0.0197044	0.00492611	0.00985222	0.0147783	0.0147783	0.00492611	0.0147783	0.00985222	0.00985222	0.0147783	0.00985222	0.00985222	0.00985222	0.0197044	0.00985222	0.0197044	0.00492611	0.00492611	0.00492611	0.00492611	0.00492611	0.00492611
					%	0.492611	0.985222	1.47783	1.97044	1.97044	0.492611	0.985222	0.985222	0.492611	0.985222	0.985222	1.97044	0.492611	0.985222	1.47783	1.47783	0.492611	1.47783	0.985222	0.985222	1.47783	0.985222	0.985222	0.985222	1.97044	0.985222	1.97044	0.492611	0.492611	0.492611	0.492611	0.492611	0.492611
					ATPase 6	1	4	7	6	6	2	1	1	2	1	2	3	1	2	3	1	1	3	4	3	2	1	5	1	1	3	3	2	1	2	2	2	1
					susceptibility	0.00147059	0.00588235	0.0102941	0.00882353	0.00882353	0.00294118	0.00147059	0.00147059	0.00294118	0.00147059	0.00294118	0.00441176	0.00147059	0.00294118	0.00441176	0.00147059	0.00147059	0.00441176	0.00588235	0.00441176	0.00294118	0.00147059	0.00735294	0.00147059	0.00147059	0.00441176	0.00441176	0.00294118	0.00147059	0.00294118	0.00294118	0.00294118	0.00147059
					%	0.147059	0.588235	1.02941	0.882353	0.882353	0.294118	0.147059	0.147059	0.294118	0.147059	0.294118	0.441176	0.147059	0.294118	0.441176	0.147059	0.147059	0.441176	0.588235	0.441176	0.294118	0.147059	0.735294	0.147059	0.147059	0.441176	0.441176	0.294118	0.147059	0.294118	0.294118	0.294118	0.147059
					COIII	2	3	4	4	3	1	1	2	1	1	1	2	2	2	3	4	1	2	2	2	1	3	2	1	1	1	2	1	2	1	2	1	1
					susceptibility	0.00249066	0.00373599	0.00498132	0.00498132	0.00373599	0.00124533	0.00124533	0.00249066	0.00124533	0.00124533	0.00124533	0.00249066	0.00249066	0.00249066	0.00373599	0.00498132	0.00124533	0.00249066	0.00249066	0.00249066	0.00124533	0.00373599	0.00249066	0.00124533	0.00124533	0.00124533	0.00249066	0.00124533	0.00249066	0.00124533	0.00249066	0.00124533	0.00124533
					%	0.249066	0.373599	0.498132	0.498132	0.373599	0.124533	0.124533	0.249066	0.124533	0.124533	0.124533	0.249066	0.249066	0.249066	0.373599	0.498132	0.124533	0.249066	0.249066	0.249066	0.124533	0.373599	0.249066	0.124533	0.124533	0.124533	0.249066	0.124533	0.249066	0.124533	0.249066	0.124533	0.124533
					NADH3	0	4	5	4	5	1	2	1	1	1	1	4	1	1	5	5	2	0	3	3	3	2	4	3	3	3	5	1	2	2	1	2	1
					susceptibility	0	0.011236	0.0140449	0.011236	0.0140449	0.00280899	0.00561798	0.00280899	0.00280899	0.00280899	0.00280899	0.011236	0.00280899	0.00280899	0.0140449	0.0140449	0.00561798	0	0.00842697	0.00842697	0.00842697	0.00561798	0.011236	0.00842697	0.00842697	0.00842697	0.0140449	0.00280899	0.00561798	0.00561798	0.00280899	0.00561798	0.00280899
					%	0	1.1236	1.40449	1.1236	1.40449	0.280899	0.561798	0.280899	0.280899	0.280899	0.280899	1.1236	0.280899	0.280899	1.40449	1.40449	0.561798	0	0.842697	0.842697	0.842697	0.561798	1.1236	0.842697	0.842697	0.842697	1.40449	0.280899	0.561798	0.561798	0.280899	0.561798	0.280899
					NADH4L	1	2	1	2	3	1	1	1	1	0	1	2	0	0	1	1	0	3	3	3	2	1	3	1	3	3	3	0	0	1	0	0	0
					susceptibility	0.00337838	0.00675676	0.00337838	0.00675676	0.0101351	0.00337838	0.00337838	0.00337838	0.00337838	0	0.00337838	0.00675676	0	0	0.00337838	0.00337838	0	0.0101351	0.0101351	0.0101351	0.00675676	0.00337838	0.0101351	0.00337838	0.0101351	0.0101351	0.0101351	0	0	0.00337838	0	0	0
					%	0.337838	0.675676	0.337838	0.675676	1.01351	0.337838	0.337838	0.337838	0.337838	0	0.337838	0.675676	0	0	0.337838	0.337838	0	1.01351	1.01351	1.01351	0.675676	0.337838	1.01351	0.337838	1.01351	1.01351	1.01351	0	0	0.337838	0	0	0
					NADH4	0	4	8	8	6	0	2	2	0	0	0	6	2	1	6	5	3	2	4	4	5	2	5	4	3	3	4	2	1	3	1	3	2
					susceptibility	0	0.00289436	0.00578871	0.00578871	0.00434153	0	0.00144718	0.00144718	0	0	0	0.00434153	0.00144718	0.000723589	0.00434153	0.00361795	0.00217077	0.00144718	0.00289436	0.00289436	0.00361795	0.00144718	0.00361795	0.00289436	0.00217077	0.00217077	0.00289436	0.00144718	0.000723589	0.00217077	0.000723589	0.00217077	0.00144718
					%	0	0.289436	0.578871	0.578871	0.434153	0	0.144718	0.144718	0	0	0	0.434153	0.144718	0.0723589	0.434153	0.361795	0.217077	0.144718	0.289436	0.289436	0.361795	0.144718	0.361795	0.289436	0.217077	0.217077	0.289436	0.144718	0.0723589	0.217077	0.0723589	0.217077	0.144718
					tRNA-His	0	0	0	0	0	0	0	0	0	0	0	0	0	0	0	0	0	0	0	0	0	0	0	1	1	1	0	0	0	0	0	0	0
					susceptibility	0	0	0	0	0	0	0	0	0	0	0	0	0	0	0	0	0	0	0	0	0	0	0	0.0147059	0.0147059	0.0147059	0	0	0	0	0	0	0
					%	0	0	0	0	0	0	0	0	0	0	0	0	0	0	0	0	0	0	0	0	0	0	0	1.47059	1.47059	1.47059	0	0	0	0	0	0	0
					tRNA-Leu(CUN)	0	1	0	0	1	0	0	0	0	0	0	0	0	0	0	0	1	1	1	1	1	1	1	1	1	1	1	0	0	1	1	1	0
					susceptibility	0	0.0144928	0	0	0.0144928	0	0	0	0	0	0	0	0	0	0	0	0.0144928	0.0144928	0.0144928	0.0144928	0.0144928	0.0144928	0.0144928	0.0144928	0.0144928	0.0144928	0.0144928	0	0	0.0144928	0.0144928	0.0144928	0
					%	0	1.44928	0	0	1.44928	0	0	0	0	0	0	0	0	0	0	0	1.44928	1.44928	1.44928	1.44928	1.44928	1.44928	1.44928	1.44928	1.44928	1.44928	1.44928	0	0	1.44928	1.44928	1.44928	0
					NADH5	7	3	7	8	7	4	4	6	6	4	5	4	2	7	3	4	5	6	6	8	8	2	9	6	8	9	11	1	2	3	3	5	3
					susceptibility	0.00384615	0.00164835	0.00384615	0.0043956	0.00384615	0.0021978	0.0021978	0.0032967	0.0032967	0.0021978	0.00274725	0.0021978	0.0010989	0.00384615	0.00164835	0.0021978	0.00274725	0.0032967	0.0032967	0.0043956	0.0043956	0.0010989	0.00494505	0.0032967	0.0043956	0.00494505	0.00604396	0.000549451	0.0010989	0.00164835	0.00164835	0.00274725	0.00164835
					%	0.384615	0.164835	0.384615	0.43956	0.384615	0.21978	0.21978	0.32967	0.32967	0.21978	0.274725	0.21978	0.10989	0.384615	0.164835	0.21978	0.274725	0.32967	0.32967	0.43956	0.43956	0.10989	0.494505	0.32967	0.43956	0.494505	0.604396	0.0549451	0.10989	0.164835	0.164835	0.274725	0.164835
					NADH6	6	2	4	3	2	4	6	8	6	8	2	4	5	8	4	5	4	4	5	2	3	4	6	3	4	3	4	4	5	6	6	7	5
					susceptibility	0.0113852	0.00379507	0.00759013	0.0056926	0.00379507	0.00759013	0.0113852	0.0151803	0.0113852	0.0151803	0.00379507	0.00759013	0.00948767	0.0151803	0.00759013	0.00948767	0.00759013	0.00759013	0.00948767	0.00379507	0.0056926	0.00759013	0.0113852	0.0056926	0.00759013	0.0056926	0.00759013	0.00759013	0.00948767	0.0113852	0.0113852	0.0132827	0.00948767
					%	1.13852	0.379507	0.759013	0.56926	0.379507	0.759013	1.13852	1.51803	1.13852	1.51803	0.379507	0.759013	0.948767	1.51803	0.759013	0.948767	0.759013	0.759013	0.948767	0.379507	0.56926	0.759013	1.13852	0.56926	0.759013	0.56926	0.759013	0.759013	0.948767	1.13852	1.13852	1.32827	0.948767
					cytB	4	4	7	5	6	1	3	4	4	2	4	2	0	4	4	5	1	2	2	2	2	0	3	3	4	3	2	1	1	2	1	1	1
					susceptibility	0.00351185	0.00351185	0.00614574	0.00438982	0.00526778	0.000877963	0.00263389	0.00351185	0.00351185	0.00175593	0.00351185	0.00175593	0	0.00351185	0.00351185	0.00438982	0.000877963	0.00175593	0.00175593	0.00175593	0.00175593	0	0.00263389	0.00263389	0.00351185	0.00263389	0.00175593	0.000877963	0.000877963	0.00175593	0.000877963	0.000877963	0.000877963
					%	0.351185	0.351185	0.614574	0.438982	0.526778	0.0877963	0.263389	0.351185	0.351185	0.175593	0.351185	0.175593	0	0.351185	0.351185	0.438982	0.0877963	0.175593	0.175593	0.175593	0.175593	0	0.263389	0.263389	0.351185	0.263389	0.175593	0.0877963	0.0877963	0.175593	0.0877963	0.0877963	0.0877963
					Dloop	9	9	11	11	11	4	3	7	6	7	7	11	4	5	10	12	4	7	3	6	9	4	16	10	7	8	9	3	2	3	3	5	5
					susceptibility	0.00722892	0.00722892	0.00883534	0.00883534	0.00883534	0.00321285	0.00240964	0.00562249	0.00481928	0.00562249	0.00562249	0.00883534	0.00321285	0.00401606	0.00803213	0.00963855	0.00321285	0.00562249	0.00240964	0.00481928	0.00722892	0.00321285	0.0128514	0.00803213	0.00562249	0.0064257	0.00722892	0.00240964	0.00160643	0.00240964	0.00240964	0.00401606	0.00401606
					%	0.722892	0.722892	0.883534	0.883534	0.883534	0.321285	0.240964	0.562249	0.481928	0.562249	0.562249	0.883534	0.321285	0.401606	0.803213	0.963855	0.321285	0.562249	0.240964	0.481928	0.722892	0.321285	1.28514	0.803213	0.562249	0.64257	0.722892	0.240964	0.160643	0.240964	0.240964	0.401606	0.401606
					Total variants	41	52	81	77	78	25	33	43	41	36	36	67	28	44	68	73	34	50	54	55	54	37	76	52	58	60	67	31	27	36	39	43	32
					Number of variants > 25%	2	2	5	4	5	2	2	5	3	2	5	5	1	3	3	4	4	5	5	3	3	1	5	5	4	2	4	3	3	5	5	5	5
					Number of cytb > 25%	1	1	1	1	1	1	1	1	1	1	1	1	0	1	1	1	1	2	1	1	1	0	1	2	2	1	1	1	1	1	1	1	1
					Complex I total variants	17	16	29	29	28	10	16	19	18	15	10	24	12	18	26	26	17	21	26	24	23	15	31	21	27	27	33	10	11	17	15	20	12
					Susceptibility	0.00279421	0.00262985	0.0047666	0.0047666	0.00460224	0.00164366	0.00262985	0.00312295	0.00295858	0.00246548	0.00164366	0.00394477	0.00197239	0.00295858	0.0042735	0.0042735	0.00279421	0.00345168	0.0042735	0.00394477	0.00378041	0.00246548	0.00509533	0.00345168	0.00443787	0.00443787	0.00542406	0.00164366	0.00180802	0.00279421	0.00246548	0.00328731	0.00197239
					%	0.279421	0.262985	0.47666	0.47666	0.460224	0.164366	0.262985	0.312295	0.295858	0.246548	0.164366	0.394477	0.197239	0.295858	0.42735	0.42735	0.279421	0.345168	0.42735	0.394477	0.378041	0.246548	0.509533	0.345168	0.443787	0.443787	0.542406	0.164366	0.180802	0.279421	0.246548	0.328731	0.197239
					Complex III total variants	4	4	7	5	6	1	3	4	4	2	4	2	0	4	4	5	1	2	2	2	2	0	3	3	4	3	2	1	1	2	1	1	1
					Susceptibility	0.00351185	0.00351185	0.00614574	0.00438982	0.00526778	0.000877963	0.00263389	0.00351185	0.00351185	0.00175593	0.00351185	0.00175593	0	0.00351185	0.00351185	0.00438982	0.000877963	0.00175593	0.00175593	0.00175593	0.00175593	0	0.00263389	0.00263389	0.00351185	0.00263389	0.00175593	0.000877963	0.000877963	0.00175593	0.000877963	0.000877963	0.000877963
					%	0.351185	0.351185	0.614574	0.438982	0.526778	0.0877963	0.263389	0.351185	0.351185	0.175593	0.351185	0.175593	0	0.351185	0.351185	0.438982	0.0877963	0.175593	0.175593	0.175593	0.175593	0	0.263389	0.263389	0.351185	0.263389	0.175593	0.0877963	0.0877963	0.175593	0.0877963	0.0877963	0.0877963
					Complex IV total variants	4	8	13	11	11	4	6	5	2	3	3	12	7	7	12	11	5	6	8	9	6	6	8	4	4	6	5	6	6	5	9	6	4
					Susceptibility	0.00131492	0.00262985	0.0042735	0.00361604	0.00361604	0.00131492	0.00197239	0.00164366	0.000657462	0.000986193	0.000986193	0.00394477	0.00230112	0.00230112	0.00394477	0.00361604	0.00164366	0.00197239	0.00262985	0.00295858	0.00197239	0.00197239	0.00262985	0.00131492	0.00131492	0.00197239	0.00164366	0.00197239	0.00197239	0.00164366	0.00295858	0.00197239	0.00131492
					%	0.131492	0.262985	0.42735	0.361604	0.361604	0.131492	0.197239	0.164366	0.0657462	0.0986193	0.0986193	0.394477	0.230112	0.230112	0.394477	0.361604	0.164366	0.197239	0.262985	0.295858	0.197239	0.197239	0.262985	0.131492	0.131492	0.197239	0.164366	0.197239	0.197239	0.164366	0.295858	0.197239	0.131492
					Complex V	2	6	10	10	10	3	3	3	3	3	4	7	2	4	6	4	2	6	6	5	5	3	7	3	5	5	7	3	2	3	3	3	2
					Susceptibility	0.00226501	0.00679502	0.011325	0.011325	0.011325	0.00339751	0.00339751	0.00339751	0.00339751	0.00339751	0.00453001	0.00792752	0.00226501	0.00453001	0.00679502	0.00453001	0.00226501	0.00679502	0.00679502	0.00566251	0.00566251	0.00339751	0.00792752	0.00339751	0.00566251	0.00566251	0.00792752	0.00339751	0.00226501	0.00339751	0.00339751	0.00339751	0.00226501
					%	0.226501	0.679502	1.1325	1.1325	1.1325	0.339751	0.339751	0.339751	0.339751	0.339751	0.453001	0.792752	0.226501	0.453001	0.679502	0.453001	0.226501	0.679502	0.679502	0.566251	0.566251	0.339751	0.792752	0.339751	0.566251	0.566251	0.792752	0.339751	0.226501	0.339751	0.339751	0.339751	0.226501
